# Supplementary material for: Determinants of vector-borne avian pathogen occurrence in a mosaic of habitat fragmentation in California
Source: Parasit Vectors. 2025 Mar 15;18:110. doi: 10.1186/s13071-025-06742-x (PMC11909916; doi:10.1186/s13071-025-06742-x)
Supplement: Supplementary file 1 — Additional file 1: Table S1. Site vegetation survey summary. Table S2. Detailed individual-level infection, morphological, and guild characteristics. Table S3. Detailed model coefficients and negative binomial regression output [file 13071_2025_6742_MOESM1_ESM.xlsx]

## Sheet: Table SI1 Vegetation Survey
YEAR	OBSERVER	SITE POINT	LATITUDE	LONGITUDE	DATE	CANOPY HGT (m)	CANOPY %	TREE 1 (>60)	TREE 2 (60-30)	TREE 3 (<30)	PHOTO ID	NOTE
2019	LPAVAN	WHO-19-003	37.3653	-122.222	2019-06-12	13	30	0	4	1	2352
2019	LPAVAN	WHO-19-002	37.3653	-122.222	2019-06-12	10	45	1	3	5	2353
2019	LPAVAN	WHO-19-001	37.3653	-122.22	2019-06-12	14	20	0	0	7	2354
2019	LPAVAN	PRO-19-001	37.4776	-122.296	2019-06-18	6	0	0	0	3	2355
2019	LPAVAN	PRO-19-002	37.4773	-122.295	2019-06-18	7	20	0	6	1	2356
2019	LPAVAN	PRO-19-003	37.447	-122.295	2019-06-18	6	0	0	3	0	2357
2019	LPAVAN	TUP-19-001	37.888	-122.451	2019-06-26	7	45	0	5	3	3
2019	LPAVAN	TUP-19-002	37.8884	-122.452	2019-06-26	11	65	0	3	0	2
2019	LPAVAN	TUP-19-003	37.8883	-122.452	2019-06-26	6	15	1	4	0	1	On the edge of a small clearing
2019	LPAVAN	CCP-19-001	38.0008	-122.489	2019-07-02	8	15	1	1	5	5
2019	LPAVAN	CCP-19-002	38.0006	-122.49	2019-07-02	6	40	0	5	8	4	Lots of Madron
2019	LPAVAN	CCP-19-003	38.0002	-122.491	2019-07-02	9	35	1	4	10	6
2019	LPAVAN	LFY-19-001	37.8837	-122.134	2019-07-09	-	30	7	2	0	7
2019	LPAVAN	LFY-19-002	37.8848	-122.134	2019-07-09	-	45	7	4	3	9
2019	LPAVAN	LFY-19-003	37.8843	-122.135	2019-07-09	-	80	8	4	2	8
2019	LPAVAN	JSP-19-001	37.6102	-122.421	2019-07-17	17	40	1	2	6	10	All JSP sites on the edge of mown meadow
2019	LPAVAN	JSP-19-002	37.6104	-122.42	2019-07-17	14	35	1	0	4	11
2019	LPAVAN	JSP-19-003	37.6112	-122.419	2019-07-17	6	15	0	2	3	12
2019	LPAVAN	WDL-19-001	37.5079	-122.309	2019-07-22	-	50	3	1	4	15
2019	LPAVAN	WDL-19-002	37.5083	-122.309	2019-07-22	6	60	2	5	0	14
2019	LPAVAN	WDL-19-003	37.508	-122.309	2019-07-22	5	55	2	4	2	13
2019	LPAVAN	FIL-19-001	37.4665	-122.314	2019-08-07	16	60	1	10	11	16
2019	LPAVAN	FIL-19-002	37.4667	-122.314	2019-08-07	15	50	2	3	11	17
2019	LPAVAN	FIL-19-003	37.4672	-122.313	2019-08-07	14	90	3	6	15	18
2019	LPAVAN	FIL-19-004	37.4678	-122.314	2019-08-07	18	60	6	6	25	19
2019	LPAVAN	SLP-19-001	38.4493	-122.649	2019-08-20	6	15	0	4	1	22
2019	LPAVAN	SLP-19-002	38.4489	-122.649	2019-08-20	10	55	2	0	0	21
2019	LPAVAN	SLP-19-003	38.4482	-122.648	2019-08-20	7	20	1	7	0	20

## Sheet: Table SI2 Infection Prevalence
Site	Site_Dummy	Species_Code	Diet	Foraging_Substrate	Nesting_Substrate	Nesting_Substrate_Simple	Age_Class	Sex	Mass	Mass_Diff		Blood_ID	Site_Area	Log_Area	Water_GIS	Log_Water	Bird_Richness	Rodent_Richness	Other_Mammal_Richness	Total_Mammal_Richness	Vertebrate_Richness	Predator_Abundance	Bird_Diversity	Rodent_Diversity	Other_Mammal_Diversity	NEFU_Abundance	PERO_Abundance	Rodent_Abundance	Bird_MNA	Bird_Even	Infected	Haemosporidian	Haemoproteus	Leucocytozoon	Plasmodium	Trypanosomes	Avian_Pox	Borrelia	HB_Coinfection
JSP	5	DEJU	Granivore	Ground	Ground	Forest	4	M				FS001	57	1.75587	1046	3.01953	9	2	3	5	14	0.225	1.65424	0.650254	0.579629	10	18.2	28.2	43	0.745268	0	0	0	0	0	0	0	0	0
SLP	6	DEJU	Granivore	Ground	Ground	Forest	2	U	19	19		FS003	2775	3.44326	209	2.32015	2	2	6	8	10	0.175	0.37677	0.293673	1.44349	1	10.6	11.6	8	0.21875	0	0	0	0	0	0	0	0	0
WHO	0	DEJU	Granivore	Ground	Ground	Forest	4	M	17	17	Haemoproteus GYMSAL01	SI001	20000	4.30103	145	2.16137	11	4	4	8	19	0.25	2.05549	0.910566	1.05112	3	38.3	41.3	31	0.83871	1	1	1	0	0	0	1	1	1
WHO	0	DEJU	Granivore	Ground	Ground	Forest	4	F	17	17	Haemoproteus JUHYE03	SI002	20000	4.30103	145	2.16137	11	4	4	8	19	0.25	2.05549	0.910566	1.05112	3	38.3	41.3	31	0.83871	1	1	1	0	0	0	0	1	1
WHO	0	DEJU	Granivore	Ground	Ground	Forest	5	M	15.5	15.5	Haemoproteus JUHYE12	SI003	20000	4.30103	145	2.16137	11	4	4	8	19	0.25	2.05549	0.910566	1.05112	3	38.3	41.3	31	0.83871	1	1	1	0	0	1	0	0	0
WHO	0	LEGO	Granivore	Foliage	Tree	Open Woodland	4	F	10.2	10.2	Haemoproteus SPIPSA01	SI004	20000	4.30103	145	2.16137	11	4	4	8	19	0.25	2.05549	0.910566	1.05112	3	38.3	41.3	31	0.83871	0	0	0	0	0	0	0	1	0
WHO	0	LEGO	Granivore	Foliage	Tree	Open Woodland	4	M	9.6	9.6		SI005	20000	4.30103	145	2.16137	11	4	4	8	19	0.25	2.05549	0.910566	1.05112	3	38.3	41.3	31	0.83871	1	0	0	0	0	1	0	0	0
WHO	0	OATI	Insectivore	Foliage	Cavity	Open Woodland	4	U	15.6	#VALUE!		SI006	20000	4.30103	145	2.16137	11	4	4	8	19	0.25	2.05549	0.910566	1.05112	3	38.3	41.3	31	0.83871	0	0	0	0	0	0	0	0	0
WHO	0	LEGO	Granivore	Foliage	Tree	Open Woodland	5	M	10	10		SI007	20000	4.30103	145	2.16137	11	4	4	8	19	0.25	2.05549	0.910566	1.05112	3	38.3	41.3	31	0.83871	1	0	0	0	0	0	1	1	0
WHO	0	OATI	Insectivore	Foliage	Cavity	Open Woodland	2	U	15.2	#VALUE!		SI008	20000	4.30103	145	2.16137	11	4	4	8	19	0.25	2.05549	0.910566	1.05112	3	38.3	41.3	31	0.83871	0	0	0	0	0	0	0	0	0
WHO	0	LEGO	Granivore	Foliage	Tree	Open Woodland	4	F	9.8	9.8		SI009	20000	4.30103	145	2.16137	11	4	4	8	19	0.25	2.05549	0.910566	1.05112	3	38.3	41.3	31	0.83871	1	0	0	0	0	1	0	0	0
WHO	0	DEJU	Granivore	Ground	Ground	Forest	1	M	16.1	16.1		SI010	20000	4.30103	145	2.16137	11	4	4	8	19	0.25	2.05549	0.910566	1.05112	3	38.3	41.3	31	0.83871	1	0	0	0	0	1	0	1	0
WHO	0	SPTO	Omnivore	Ground	Ground	Scrub	1	M	38.2	38.2		SI011	20000	4.30103	145	2.16137	11	4	4	8	19	0.25	2.05549	0.910566	1.05112	3	38.3	41.3	31	0.83871	1	0	0	0	0	0	1	1	0
WHO	0	OATI	Insectivore	Foliage	Cavity	Open Woodland	5	M	17.5	#VALUE!		SI012	20000	4.30103	145	2.16137	11	4	4	8	19	0.25	2.05549	0.910566	1.05112	3	38.3	41.3	31	0.83871	0	0	0	0	0	0	0	0	0
WHO	0	DEJU	Granivore	Ground	Ground	Forest	4	U	17.8	17.8	Haemoproteus HPA_5	SI013	20000	4.30103	145	2.16137	11	4	4	8	19	0.25	2.05549	0.910566	1.05112	3	38.3	41.3	31	0.83871	1	1	1	0	0	0	1	0	0
WHO	0	DEJU	Granivore	Ground	Ground	Forest	1	U	15.7	15.7	Leucocytozoon L.AK25	SI014	20000	4.30103	145	2.16137	11	4	4	8	19	0.25	2.05549	0.910566	1.05112	3	38.3	41.3	31	0.83871	1	1	0	1	0	0	0	1	1
WHO	0	DEJU	Granivore	Ground	Ground	Forest	1	U	15.1	15.1		SI015	20000	4.30103	145	2.16137	11	4	4	8	19	0.25	2.05549	0.910566	1.05112	3	38.3	41.3	31	0.83871	0	0	0	0	0	0	0	1	0
WHO	0	CBCH	Insectivore	Foliage	Cavity	Forest	1	U				SI016	20000	4.30103	145	2.16137	11	4	4	8	19	0.25	2.05549	0.910566	1.05112	3	38.3	41.3	31	0.83871	0	0	0	0	0	0	0	0	0
WHO	0	OATI	Insectivore	Foliage	Cavity	Open Woodland	4	F	17.3	#VALUE!		SI017	20000	4.30103	145	2.16137	11	4	4	8	19	0.25	2.05549	0.910566	1.05112	3	38.3	41.3	31	0.83871	0	0	0	0	0	0	0	0	0
WHO	0	BEWR	Insectivore	Foliage	Cavity	Open Woodland	5	U	16.3	16.3		SI018	20000	4.30103	145	2.16137	11	4	4	8	19	0.25	2.05549	0.910566	1.05112	3	38.3	41.3	31	0.83871	0	0	0	0	0	0	0	1	0
WHO	0	DEJU	Granivore	Ground	Ground	Forest	4	U	16.9	16.9	Haemoproteus GYMSAL01	SI019	20000	4.30103	145	2.16137	11	4	4	8	19	0.25	2.05549	0.910566	1.05112	3	38.3	41.3	31	0.83871	1	1	1	0	0	0	0	0	0
WHO	0	OATI	Insectivore	Foliage	Cavity	Open Woodland	4	F	15.7	#VALUE!		SI020	20000	4.30103	145	2.16137	11	4	4	8	19	0.25	2.05549	0.910566	1.05112	3	38.3	41.3	31	0.83871	0	0	0	0	0	0	0	1	0
WHO	0	WBNU	Insectivore	Bark	Cavity	Forest	4	F	16.5	16.5		SI021	20000	4.30103	145	2.16137	11	4	4	8	19	0.25	2.05549	0.910566	1.05112	3	38.3	41.3	31	0.83871	1	0	0	0	0	0	1	0	0
WHO	0	OATI	Insectivore	Foliage	Cavity	Open Woodland	5	U	17.7	#VALUE!		SI022	20000	4.30103	145	2.16137	11	4	4	8	19	0.25	2.05549	0.910566	1.05112	3	38.3	41.3	31	0.83871	1	0	0	0	0	0	1	0	0
WHO	0	WBNU	Insectivore	Bark	Cavity	Forest	4	M	17.2	17.2		SI023	20000	4.30103	145	2.16137	11	4	4	8	19	0.25	2.05549	0.910566	1.05112	3	38.3	41.3	31	0.83871	0	0	0	0	0	0	0	1	0
WHO	0	CALT	Granivore	Ground	Shrub	Scrub	4	M	55.5	55.5	Haemoproteus JUHYE12	SI024	20000	4.30103	145	2.16137	11	4	4	8	19	0.25	2.05549	0.910566	1.05112	3	38.3	41.3	31	0.83871	1	1	1	0	0	0	0	0	0
WHO	0	BRCR	Insectivore	Bark	Tree	Forest	4	F	8.1	8.1		SI025	20000	4.30103	145	2.16137	11	4	4	8	19	0.25	2.05549	0.910566	1.05112	3	38.3	41.3	31	0.83871	0	0	0	0	0	0	0	0	0
WHO	0	PUFI	Granivore	Foliage	Tree	Forest	1	M	22.7	22.7		SI026	20000	4.30103	145	2.16137	11	4	4	8	19	0.25	2.05549	0.910566	1.05112	3	38.3	41.3	31	0.83871	0	0	0	0	0	0	0	0	0
PRO	1	HOFI	Granivore	Ground	Tree	Towns	1	U	14.6	0		SI030	790	2.89763	225	2.35218	11	2	4	6	17	0.025	1.77875	0.479166	0.348832	4	17.6	21.6	23	0.703214	0	0	0	0	0	0	0	1	0
PRO	1	DEJU	Granivore	Ground	Ground	Forest	4	M	17.5	17.5	Haemoproteus JUHYE03	SI031	790	2.89763	225	2.35218	11	2	4	6	17	0.025	1.77875	0.479166	0.348832	4	17.6	21.6	23	0.703214	1	1	1	0	0	0	0	0	0
PRO	1	CALT	Granivore	Ground	Shrub	Scrub	4	M	55.1	55.1	Haemoproteus JUHYE03	SI032	790	2.89763	225	2.35218	11	2	4	6	17	0.025	1.77875	0.479166	0.348832	4	17.6	21.6	23	0.703214	1	1	1	0	0	0	0	0	0
PRO	1	DEJU	Granivore	Ground	Ground	Forest	1	U	15.3	15.3		SI033	790	2.89763	225	2.35218	11	2	4	6	17	0.025	1.77875	0.479166	0.348832	4	17.6	21.6	23	0.703214	0	0	0	0	0	0	0	0	0
PRO	1	DEJU	Granivore	Ground	Ground	Forest	1	U	16.7	16.7		SI034	790	2.89763	225	2.35218	11	2	4	6	17	0.025	1.77875	0.479166	0.348832	4	17.6	21.6	23	0.703214	0	0	0	0	0	0	0	0	0
PRO	1	SPTO	Omnivore	Ground	Ground	Scrub	4	F	39.7	39.7		SI035	790	2.89763	225	2.35218	11	2	4	6	17	0.025	1.77875	0.479166	0.348832	4	17.6	21.6	23	0.703214	0	0	0	0	0	0	0	0	0
PRO	1	DEJU	Granivore	Ground	Ground	Forest	1	U	17.4	17.4		SI036	790	2.89763	225	2.35218	11	2	4	6	17	0.025	1.77875	0.479166	0.348832	4	17.6	21.6	23	0.703214	0	0	0	0	0	0	0	1	0
PRO	1	DEJU	Granivore	Ground	Ground	Forest	1	U	15.6	15.6	Haemoproteus JUHYE03	SI037	790	2.89763	225	2.35218	11	2	4	6	17	0.025	1.77875	0.479166	0.348832	4	17.6	21.6	23	0.703214	1	1	1	0	0	0	0	1	1
PRO	1	DEJU	Granivore	Ground	Ground	Forest	1	U	16.1	16.1		SI038	790	2.89763	225	2.35218	11	2	4	6	17	0.025	1.77875	0.479166	0.348832	4	17.6	21.6	23	0.703214	0	0	0	0	0	0	0	0	0
PRO	1	DEJU	Granivore	Ground	Ground	Forest	4	M	17.5	17.5		SI039	790	2.89763	225	2.35218	11	2	4	6	17	0.025	1.77875	0.479166	0.348832	4	17.6	21.6	23	0.703214	0	0	0	0	0	0	0	1	0
PRO	1	OCWA	Insectivore	Foliage	Ground	Forest	4	F	8.3	0		SI040	790	2.89763	225	2.35218	11	2	4	6	17	0.025	1.77875	0.479166	0.348832	4	17.6	21.6	23	0.703214	0	0	0	0	0	0	0	0	0
PRO	1	DEJU	Granivore	Ground	Ground	Forest	2	M	16.6	16.6	Haemoproteus JUHYE12	SI041	790	2.89763	225	2.35218	11	2	4	6	17	0.025	1.77875	0.479166	0.348832	4	17.6	21.6	23	0.703214	1	1	1	0	0	0	0	0	0
PRO	1	CALT	Granivore	Ground	Shrub	Scrub	4	M	51.8	51.8	Haemoproteus JUHYE12	SI042	790	2.89763	225	2.35218	11	2	4	6	17	0.025	1.77875	0.479166	0.348832	4	17.6	21.6	23	0.703214	1	1	1	0	0	0	0	0	0
PRO	1	DEJU	Granivore	Ground	Ground	Forest	4	M	17	17		SI043	790	2.89763	225	2.35218	11	2	4	6	17	0.025	1.77875	0.479166	0.348832	4	17.6	21.6	23	0.703214	0	0	0	0	0	0	0	0	0
PRO	1	CAVI	Insectivore	Foliage	Tree	Forest	4	U	9.8	9.8		SI044	790	2.89763	225	2.35218	11	2	4	6	17	0.025	1.77875	0.479166	0.348832	4	17.6	21.6	23	0.703214	0	0	0	0	0	0	0	1	0
PRO	1	DEJU	Granivore	Ground	Ground	Forest	4	F	17.2	17.2		SI045	790	2.89763	225	2.35218	11	2	4	6	17	0.025	1.77875	0.479166	0.348832	4	17.6	21.6	23	0.703214	0	0	0	0	0	0	0	0	0
PRO	1	DEJU	Granivore	Ground	Ground	Forest	1	U	18.6	18.6	Haemoproteus JUHYE03	SI046	790	2.89763	225	2.35218	11	2	4	6	17	0.025	1.77875	0.479166	0.348832	4	17.6	21.6	23	0.703214	1	1	1	0	0	0	0	0	0
PRO	1	OATI	Insectivore	Foliage	Cavity	Open Woodland	4	U	15.2	#VALUE!	Plasmodium LAIRI01	SI047	790	2.89763	225	2.35218	11	2	4	6	17	0.025	1.77875	0.479166	0.348832	4	17.6	21.6	23	0.703214	1	1	0	0	1	0	0	0	0
PRO	1	BEWR	Insectivore	Foliage	Cavity	Open Woodland	4	U	9.4	9.4		SI048	790	2.89763	225	2.35218	11	2	4	6	17	0.025	1.77875	0.479166	0.348832	4	17.6	21.6	23	0.703214	0	0	0	0	0	0	0	0	0
TUP	2	DEJU	Granivore	Ground	Ground	Forest	1	U	15.6	15.6		SI060	293	2.46687	48	1.68124	6	2	4	6	12	0.075	1.24189	0.692295	0.292884	15.1	16.4	31.5	18	0.58642	0	0	0	0	0	0	0	1	0
TUP	2	DEJU	Granivore	Ground	Ground	Forest	4	M	16.9	16.9	Haemoproteus CATUST10	SI061	293	2.46687	48	1.68124	6	2	4	6	12	0.075	1.24189	0.692295	0.292884	15.1	16.4	31.5	18	0.58642	1	1	1	0	0	0	0	0	0
TUP	2	DEJU	Granivore	Ground	Ground	Forest	1	M	15.2	15.2		SI062	293	2.46687	48	1.68124	6	2	4	6	12	0.075	1.24189	0.692295	0.292884	15.1	16.4	31.5	18	0.58642	0	0	0	0	0	0	0	0	0
TUP	2	DEJU	Granivore	Ground	Ground	Forest	4	F	16.5	16.5	Haemoproteus JUHYE03	SI063	293	2.46687	48	1.68124	6	2	4	6	12	0.075	1.24189	0.692295	0.292884	15.1	16.4	31.5	18	0.58642	1	1	1	0	0	0	0	0	0
TUP	2	BEWR	Insectivore	Foliage	Cavity	Open Woodland	4	M	10.2	10.2		SI065	293	2.46687	48	1.68124	6	2	4	6	12	0.075	1.24189	0.692295	0.292884	15.1	16.4	31.5	18	0.58642	0	0	0	0	0	0	0	0	0
TUP	2	DEJU	Granivore	Ground	Ground	Forest	1	U	15.8	15.8	Haemoproteus CATUST10	SI066	293	2.46687	48	1.68124	6	2	4	6	12	0.075	1.24189	0.692295	0.292884	15.1	16.4	31.5	18	0.58642	1	1	1	0	0	0	0	0	0
TUP	2	DEJU	Granivore	Ground	Ground	Forest	4	F	16.7	16.7	Haemoproteus JUHYE12	SI067	293	2.46687	48	1.68124	6	2	4	6	12	0.075	1.24189	0.692295	0.292884	15.1	16.4	31.5	18	0.58642	1	1	1	0	0	0	0	0	0
TUP	2	DEJU	Granivore	Ground	Ground	Forest	2	M	17.2	17.2	Haemoproteus CATUST10	SI068	293	2.46687	48	1.68124	6	2	4	6	12	0.075	1.24189	0.692295	0.292884	15.1	16.4	31.5	18	0.58642	1	1	1	0	0	0	0	0	0
TUP	2	DEJU	Granivore	Ground	Ground	Forest	4	F	17.4	17.4	Haemoproteus CATUST10	SI069	293	2.46687	48	1.68124	6	2	4	6	12	0.075	1.24189	0.692295	0.292884	15.1	16.4	31.5	18	0.58642	1	1	1	0	0	0	0	0	0
TUP	2	DEJU	Granivore	Ground	Ground	Forest	2	M	17.2	17.2	Haemoproteus CATUST10	SI070	293	2.46687	48	1.68124	6	2	4	6	12	0.075	1.24189	0.692295	0.292884	15.1	16.4	31.5	18	0.58642	1	1	1	0	0	0	0	0	0
TUP	2	BEWR	Insectivore	Foliage	Cavity	Open Woodland	5	U	10.9	10.9	Haemoproteus JUHYE12	SI071	293	2.46687	48	1.68124	6	2	4	6	12	0.075	1.24189	0.692295	0.292884	15.1	16.4	31.5	18	0.58642	1	1	1	0	0	0	0	0	0
TUP	2	DEJU	Granivore	Ground	Ground	Forest	4	M	17	17	Haemoproteus JUHYE03	SI072	293	2.46687	48	1.68124	6	2	4	6	12	0.075	1.24189	0.692295	0.292884	15.1	16.4	31.5	18	0.58642	1	1	1	0	0	0	0	1	1
TUP	2	BEWR	Insectivore	Foliage	Cavity	Open Woodland	5	U	9.2	9.2	Haemoproteus JUHYE03	SI073	293	2.46687	48	1.68124	6	2	4	6	12	0.075	1.24189	0.692295	0.292884	15.1	16.4	31.5	18	0.58642	1	1	1	0	0	0	0	1	1
CCP	3	BRCR	Insectivore	Bark	Tree	Forest	5	U	7.6	7.6		SI074	1193	3.07664	16	1.20412	8	3	5	8	16	0.075	1.87512	0.679874	0.810866	11.5	32	43.5	18	0.820988	0	0	0	0	0	0	0	0	0
CCP	3	DEJU	Granivore	Ground	Ground	Forest	4	M	17.3	17.3		SI075	1193	3.07664	16	1.20412	8	3	5	8	16	0.075	1.87512	0.679874	0.810866	11.5	32	43.5	18	0.820988	0	0	0	0	0	0	0	1	0
CCP	3	DEJU	Granivore	Ground	Ground	Forest	4	M	17.3	17.3	Haemoproteus JUHYE12	SI076	1193	3.07664	16	1.20412	8	3	5	8	16	0.075	1.87512	0.679874	0.810866	11.5	32	43.5	18	0.820988	1	1	1	0	0	0	0	0	0
CCP	3	PSFL	Insectivore	Aerial	Cavity	Forest	5	U	9.3	9.3		SI077	1193	3.07664	16	1.20412	8	3	5	8	16	0.075	1.87512	0.679874	0.810866	11.5	32	43.5	18	0.820988	0	0	0	0	0	0	0	1	0
CCP	3	PSFL	Insectivore	Aerial	Cavity	Forest	4	U	9	9		SI078	1193	3.07664	16	1.20412	8	3	5	8	16	0.075	1.87512	0.679874	0.810866	11.5	32	43.5	18	0.820988	0	0	0	0	0	0	0	0	0
CCP	3	PSFL	Insectivore	Aerial	Cavity	Forest	1	U	9.4	9.4		SI079	1193	3.07664	16	1.20412	8	3	5	8	16	0.075	1.87512	0.679874	0.810866	11.5	32	43.5	18	0.820988	0	0	0	0	0	0	0	0	0
CCP	3	WIWA	Insectivore	Foliage	Ground	Scrub	4	F	8	0		SI080	1193	3.07664	16	1.20412	8	3	5	8	16	0.075	1.87512	0.679874	0.810866	11.5	32	43.5	18	0.820988	0	0	0	0	0	0	0	0	0
CCP	3	BRCR	Insectivore	Bark	Tree	Forest	4	F	7.1	7.1		SI081	1193	3.07664	16	1.20412	8	3	5	8	16	0.075	1.87512	0.679874	0.810866	11.5	32	43.5	18	0.820988	0	0	0	0	0	0	0	0	0
CCP	3	CAVI	Insectivore	Foliage	Tree	Forest	4	U	10.3	10.3		SI082	1193	3.07664	16	1.20412	8	3	5	8	16	0.075	1.87512	0.679874	0.810866	11.5	32	43.5	18	0.820988	0	0	0	0	0	0	0	0	0
CCP	3	CBCH	Insectivore	Foliage	Cavity	Forest	4	F	10.3	10.3		SI083	1193	3.07664	16	1.20412	8	3	5	8	16	0.075	1.87512	0.679874	0.810866	11.5	32	43.5	18	0.820988	0	0	0	0	0	0	0	0	0
CCP	3	DEJU	Granivore	Ground	Ground	Forest	4	F	17.3	17.3		SI084	1193	3.07664	16	1.20412	8	3	5	8	16	0.075	1.87512	0.679874	0.810866	11.5	32	43.5	18	0.820988	0	0	0	0	0	0	0	0	0
CCP	3	PSFL	Insectivore	Aerial	Cavity	Forest	4	F	9.6	9.6		SI085	1193	3.07664	16	1.20412	8	3	5	8	16	0.075	1.87512	0.679874	0.810866	11.5	32	43.5	18	0.820988	0	0	0	0	0	0	0	1	0
CCP	3	DEJU	Granivore	Ground	Ground	Forest	1	F	16.3	16.3		SI086	1193	3.07664	16	1.20412	8	3	5	8	16	0.075	1.87512	0.679874	0.810866	11.5	32	43.5	18	0.820988	0	0	0	0	0	0	0	0	0
CCP	3	CAVI	Insectivore	Foliage	Tree	Forest	4	M	10.4	10.4		SI087	1193	3.07664	16	1.20412	8	3	5	8	16	0.075	1.87512	0.679874	0.810866	11.5	32	43.5	18	0.820988	0	0	0	0	0	0	0	0	0
CCP	3	PUFI	Granivore	Foliage	Tree	Forest	4	M	21.5	21.5		SI088	1193	3.07664	16	1.20412	8	3	5	8	16	0.075	1.87512	0.679874	0.810866	11.5	32	43.5	18	0.820988	0	0	0	0	0	0	0	0	0
CCP	3	DEJU	Granivore	Ground	Ground	Forest	4	F	16.4	16.4		SI089	1193	3.07664	16	1.20412	8	3	5	8	16	0.075	1.87512	0.679874	0.810866	11.5	32	43.5	18	0.820988	1	0	0	0	0	0	1	0	0
LFY	4	SPTO	Omnivore	Ground	Ground	Scrub	4	F	36.5	36.5		SI090	499	2.6981	225	2.35218	9	2	6	8	17	0.1	2.10658	0.441803	1.36625	1	5.2	6.2	14	0.867347	0	0	0	0	0	0	0	0	0
LFY	4	OATI	Insectivore	Foliage	Cavity	Open Woodland	2	F	16	#VALUE!		SI091	499	2.6981	225	2.35218	9	2	6	8	17	0.1	2.10658	0.441803	1.36625	1	5.2	6.2	14	0.867347	0	0	0	0	0	0	0	0	0
LFY	4	CALT	Granivore	Ground	Shrub	Scrub	1	F	54.1	54.1		SI092	499	2.6981	225	2.35218	9	2	6	8	17	0.1	2.10658	0.441803	1.36625	1	5.2	6.2	14	0.867347	0	0	0	0	0	0	0	0	0
LFY	4	OATI	Insectivore	Foliage	Cavity	Open Woodland	1	F	16.3	#VALUE!		SI093	499	2.6981	225	2.35218	9	2	6	8	17	0.1	2.10658	0.441803	1.36625	1	5.2	6.2	14	0.867347	0	0	0	0	0	0	0	0	0
LFY	4	BUSH	Insectivore	Foliage	Tree	Scrub	4	F	5.4	5.4		SI094	499	2.6981	225	2.35218	9	2	6	8	17	0.1	2.10658	0.441803	1.36625	1	5.2	6.2	14	0.867347	0	0	0	0	0	0	0	0	0
LFY	4	SPTO	Omnivore	Ground	Ground	Scrub	4	M	40.2	40.2		SI095	499	2.6981	225	2.35218	9	2	6	8	17	0.1	2.10658	0.441803	1.36625	1	5.2	6.2	14	0.867347	0	0	0	0	0	0	0	1	0
LFY	4	LEGO	Granivore	Foliage	Tree	Open Woodland	2	M	8.6	8.6		SI096	499	2.6981	225	2.35218	9	2	6	8	17	0.1	2.10658	0.441803	1.36625	1	5.2	6.2	14	0.867347	0	0	0	0	0	0	0	0	0
LFY	4	DEJU	Granivore	Ground	Ground	Forest	1	U	15.7	15.7		SI097	499	2.6981	225	2.35218	9	2	6	8	17	0.1	2.10658	0.441803	1.36625	1	5.2	6.2	14	0.867347	0	0	0	0	0	0	0	0	0
LFY	4	DEJU	Granivore	Ground	Ground	Forest	4	M	17.2	17.2		SI098	499	2.6981	225	2.35218	9	2	6	8	17	0.1	2.10658	0.441803	1.36625	1	5.2	6.2	14	0.867347	0	0	0	0	0	0	0	0	0
LFY	4	DEJU	Granivore	Ground	Ground	Forest	1	U	16.7	16.7		SI099	499	2.6981	225	2.35218	9	2	6	8	17	0.1	2.10658	0.441803	1.36625	1	5.2	6.2	14	0.867347	0	0	0	0	0	0	0	0	0
LFY	4	BEWR	Insectivore	Foliage	Cavity	Open Woodland	4	F	8.8	8.8		SI100	499	2.6981	225	2.35218	9	2	6	8	17	0.1	2.10658	0.441803	1.36625	1	5.2	6.2	14	0.867347	0	0	0	0	0	0	0	0	0
JSP	5	BEWR	Insectivore	Foliage	Cavity	Open Woodland	5	U	9.5	9.5		SI101	57	1.75587	1046	3.01953	9	2	3	5	14	0.225	1.65424	0.650254	0.579629	10	18.2	28.2	43	0.745268	0	0	0	0	0	0	0	0	0
JSP	5	DEJU	Granivore	Ground	Ground	Forest	1	U	15.8	15.8	Haemoproteus JUHYE12	SI102	57	1.75587	1046	3.01953	9	2	3	5	14	0.225	1.65424	0.650254	0.579629	10	18.2	28.2	43	0.745268	1	1	1	0	0	0	0	0	0
JSP	5	SPTO	Omnivore	Ground	Ground	Scrub	2	F	39.3	39.3	Haemoproteus JUHYE12	SI102	57	1.75587	1046	3.01953	9	2	3	5	14	0.225	1.65424	0.650254	0.579629	10	18.2	28.2	43	0.745268	0	0	0	0	0	0	0	0	0
JSP	5	BEWR	Insectivore	Foliage	Cavity	Open Woodland	2	U	10.1	10.1		SI104	57	1.75587	1046	3.01953	9	2	3	5	14	0.225	1.65424	0.650254	0.579629	10	18.2	28.2	43	0.745268	0	0	0	0	0	0	0	0	0
JSP	5	DEJU	Granivore	Ground	Ground	Forest	1	U	18.3	18.3		SI105	57	1.75587	1046	3.01953	9	2	3	5	14	0.225	1.65424	0.650254	0.579629	10	18.2	28.2	43	0.745268	0	0	0	0	0	0	0	0	0
JSP	5	BEWR	Insectivore	Foliage	Cavity	Open Woodland	5	U	9.3	9.3		SI106	57	1.75587	1046	3.01953	9	2	3	5	14	0.225	1.65424	0.650254	0.579629	10	18.2	28.2	43	0.745268	0	0	0	0	0	0	0	0	0
JSP	5	HOWR	Insectivore	Foliage	Cavity	Open Woodland	4	U	9.7	0		SI107	57	1.75587	1046	3.01953	9	2	3	5	14	0.225	1.65424	0.650254	0.579629	10	18.2	28.2	43	0.745268	0	0	0	0	0	0	0	0	0
JSP	5	SPTO	Omnivore	Ground	Ground	Scrub	1	U	37.6	37.6	Leucocytozoon JUHYE25	SI108	57	1.75587	1046	3.01953	9	2	3	5	14	0.225	1.65424	0.650254	0.579629	10	18.2	28.2	43	0.745268	1	1	0	1	0	0	0	0	0
JSP	5	DEJU	Granivore	Ground	Ground	Forest	4	U	17.5	17.5	Haemoproteus GYMCYA02	SI109	57	1.75587	1046	3.01953	9	2	3	5	14	0.225	1.65424	0.650254	0.579629	10	18.2	28.2	43	0.745268	1	1	1	0	0	0	0	0	0
JSP	5	DEJU	Granivore	Ground	Ground	Forest	1	U	18.9	18.9	Haemoproteus GYMSAL01	SI110	57	1.75587	1046	3.01953	9	2	3	5	14	0.225	1.65424	0.650254	0.579629	10	18.2	28.2	43	0.745268	1	1	1	0	0	0	0	0	0
JSP	5	BUSH	Insectivore	Foliage	Tree	Scrub	2	U	5.7	5.7	Haemoproteus TABI10	SI111	57	1.75587	1046	3.01953	9	2	3	5	14	0.225	1.65424	0.650254	0.579629	10	18.2	28.2	43	0.745268	1	1	1	0	0	0	0	0	0
JSP	5	BUSH	Insectivore	Foliage	Tree	Scrub	2	U	6	6		SI112	57	1.75587	1046	3.01953	9	2	3	5	14	0.225	1.65424	0.650254	0.579629	10	18.2	28.2	43	0.745268	0	0	0	0	0	0	0	0	0
JSP	5	BUSH	Insectivore	Foliage	Tree	Scrub	2	U	6	6	Haemoproteus JUHYE03	SI113	57	1.75587	1046	3.01953	9	2	3	5	14	0.225	1.65424	0.650254	0.579629	10	18.2	28.2	43	0.745268	1	1	1	0	0	0	0	0	0
JSP	5	BUSH	Insectivore	Foliage	Tree	Scrub	4	F	5.8	5.8		SI114	57	1.75587	1046	3.01953	9	2	3	5	14	0.225	1.65424	0.650254	0.579629	10	18.2	28.2	43	0.745268	0	0	0	0	0	0	0	0	0
JSP	5	BUSH	Insectivore	Foliage	Tree	Scrub	2	F	6	6	Haemoproteus JUHYE03	SI115	57	1.75587	1046	3.01953	9	2	3	5	14	0.225	1.65424	0.650254	0.579629	10	18.2	28.2	43	0.745268	1	1	1	0	0	0	0	0	0
JSP	5	DEJU	Granivore	Ground	Ground	Forest	4	F	16.5	16.5		SI116	57	1.75587	1046	3.01953	9	2	3	5	14	0.225	1.65424	0.650254	0.579629	10	18.2	28.2	43	0.745268	0	0	0	0	0	0	0	0	0
JSP	5	CASJ	Omnivore	Ground	Tree	Scrub	4	U	94.1	94.1		SI118	57	1.75587	1046	3.01953	9	2	3	5	14	0.225	1.65424	0.650254	0.579629	10	18.2	28.2	43	0.745268	0	0	0	0	0	0	0	0	0
JSP	5	CBCH	Insectivore	Foliage	Cavity	Forest	4	U	10.4	10.4		SI119	57	1.75587	1046	3.01953	9	2	3	5	14	0.225	1.65424	0.650254	0.579629	10	18.2	28.2	43	0.745268	0	0	0	0	0	0	0	0	0
JSP	5	DEJU	Granivore	Ground	Ground	Forest	1	U	16.3	16.3		SI120	57	1.75587	1046	3.01953	9	2	3	5	14	0.225	1.65424	0.650254	0.579629	10	18.2	28.2	43	0.745268	0	0	0	0	0	0	0	0	0
JSP	5	DEJU	Granivore	Ground	Ground	Forest	1	F	15.8	15.8		SI121	57	1.75587	1046	3.01953	9	2	3	5	14	0.225	1.65424	0.650254	0.579629	10	18.2	28.2	43	0.745268	0	0	0	0	0	0	0	0	0
JSP	5	DEJU	Granivore	Ground	Ground	Forest	5	U	18.1	18.1		SI122	57	1.75587	1046	3.01953	9	2	3	5	14	0.225	1.65424	0.650254	0.579629	10	18.2	28.2	43	0.745268	0	0	0	0	0	0	0	0	0
JSP	5	DEJU	Granivore	Ground	Ground	Forest	4	U	16.5	16.5		SI123	57	1.75587	1046	3.01953	9	2	3	5	14	0.225	1.65424	0.650254	0.579629	10	18.2	28.2	43	0.745268	0	0	0	0	0	0	0	0	0
JSP	5	DEJU	Granivore	Ground	Ground	Forest	1	F	17.4	17.4		SI124	57	1.75587	1046	3.01953	9	2	3	5	14	0.225	1.65424	0.650254	0.579629	10	18.2	28.2	43	0.745268	0	0	0	0	0	0	0	0	0
JSP	5	DEJU	Granivore	Ground	Ground	Forest	1	M	16.9	16.9		SI125	57	1.75587	1046	3.01953	9	2	3	5	14	0.225	1.65424	0.650254	0.579629	10	18.2	28.2	43	0.745268	0	0	0	0	0	0	0	0	0
JSP	5	DEJU	Granivore	Ground	Ground	Forest	4	F	16.8	16.8	Haemoproteus JUHYE26	SI126	57	1.75587	1046	3.01953	9	2	3	5	14	0.225	1.65424	0.650254	0.579629	10	18.2	28.2	43	0.745268	1	1	1	0	0	0	0	0	0
JSP	5	DEJU	Granivore	Ground	Ground	Forest	1	M	17.1	17.1		SI127	57	1.75587	1046	3.01953	9	2	3	5	14	0.225	1.65424	0.650254	0.579629	10	18.2	28.2	43	0.745268	0	0	0	0	0	0	0	0	0
JSP	5	DEJU	Granivore	Ground	Ground	Forest	1	U	16.2	16.2		SI128	57	1.75587	1046	3.01953	9	2	3	5	14	0.225	1.65424	0.650254	0.579629	10	18.2	28.2	43	0.745268	0	0	0	0	0	0	0	0	0
JSP	5	DEJU	Granivore	Ground	Ground	Forest	5	F	18.3	18.3		SI129	57	1.75587	1046	3.01953	9	2	3	5	14	0.225	1.65424	0.650254	0.579629	10	18.2	28.2	43	0.745268	0	0	0	0	0	0	0	0	0
JSP	5	DEJU	Granivore	Ground	Ground	Forest	1	F	16.5	16.5		SI130	57	1.75587	1046	3.01953	9	2	3	5	14	0.225	1.65424	0.650254	0.579629	10	18.2	28.2	43	0.745268	0	0	0	0	0	0	0	0	0
JSP	5	DEJU	Granivore	Ground	Ground	Forest	5	F	16.3	16.3		SI131	57	1.75587	1046	3.01953	9	2	3	5	14	0.225	1.65424	0.650254	0.579629	10	18.2	28.2	43	0.745268	0	0	0	0	0	0	0	0	0
JSP	5	DEJU	Granivore	Ground	Ground	Forest	5	F	17.2	17.2		SI132	57	1.75587	1046	3.01953	9	2	3	5	14	0.225	1.65424	0.650254	0.579629	10	18.2	28.2	43	0.745268	0	0	0	0	0	0	0	0	0
JSP	5	BEWR	Insectivore	Foliage	Cavity	Open Woodland	5	M	8.8	8.8	Leucocytozoon L.AK25	SI134	57	1.75587	1046	3.01953	9	2	3	5	14	0.225	1.65424	0.650254	0.579629	10	18.2	28.2	43	0.745268	1	1	0	1	0	0	0	0	0
JSP	5	SPTO	Omnivore	Ground	Ground	Scrub	1	M	38.3	38.3		SI135	57	1.75587	1046	3.01953	9	2	3	5	14	0.225	1.65424	0.650254	0.579629	10	18.2	28.2	43	0.745268	0	0	0	0	0	0	0	0	0
JSP	5	SPTO	Omnivore	Ground	Ground	Scrub	1	M	39.6	39.6		SI136	57	1.75587	1046	3.01953	9	2	3	5	14	0.225	1.65424	0.650254	0.579629	10	18.2	28.2	43	0.745268	0	0	0	0	0	0	0	0	0
JSP	5	BRCR	Insectivore	Bark	Tree	Forest	5	M	7.9	7.9		SI137	57	1.75587	1046	3.01953	9	2	3	5	14	0.225	1.65424	0.650254	0.579629	10	18.2	28.2	43	0.745268	0	0	0	0	0	0	0	0	0
JSP	5	BLPH	Insectivore	Aerial	Cliff	Open Woodland	1	M	16.4	0		SI138	57	1.75587	1046	3.01953	9	2	3	5	14	0.225	1.65424	0.650254	0.579629	10	18.2	28.2	43	0.745268	0	0	0	0	0	0	0	0	0
SLP	6	DEJU	Granivore	Ground	Ground	Forest	4	U	17.6	17.6		SI144	2775	3.44326	209	2.32015	2	2	6	8	10	0.175	0.37677	0.293673	1.44349	1	10.6	11.6	8	0.21875	0	0	0	0	0	0	0	0	0
SLP	6	DEJU	Granivore	Ground	Ground	Forest	4	M	16.5	16.5		SI145	2775	3.44326	209	2.32015	2	2	6	8	10	0.175	0.37677	0.293673	1.44349	1	10.6	11.6	8	0.21875	0	0	0	0	0	0	0	0	0
SLP	6	DEJU	Granivore	Ground	Ground	Forest	5	U	17.1	17.1		SI146	2775	3.44326	209	2.32015	2	2	6	8	10	0.175	0.37677	0.293673	1.44349	1	10.6	11.6	8	0.21875	0	0	0	0	0	0	0	0	0
SLP	6	OATI	Insectivore	Foliage	Cavity	Open Woodland	4	U	16.8	16.8		SI147	2775	3.44326	209	2.32015	2	2	6	8	10	0.175	0.37677	0.293673	1.44349	1	10.6	11.6	8	0.21875	0	0	0	0	0	0	0	0	0
SLP	6	DEJU	Granivore	Ground	Ground	Forest	1	U	16.6	16.6	Haemoproteus JUHYE03	SI148	2775	3.44326	209	2.32015	2	2	6	8	10	0.175	0.37677	0.293673	1.44349	1	10.6	11.6	8	0.21875	1	1	1	0	0	0	0	0	0
SLP	6	DEJU	Granivore	Ground	Ground	Forest	1	U	17.9	17.9		SI149	2775	3.44326	209	2.32015	2	2	6	8	10	0.175	0.37677	0.293673	1.44349	1	10.6	11.6	8	0.21875	0	0	0	0	0	0	0	0	0
SLP	6	DEJU	Granivore	Ground	Ground	Forest	4	F	18.1	18.1	Plasmodium MOLATE01	SI150	2775	3.44326	209	2.32015	2	2	6	8	10	0.175	0.37677	0.293673	1.44349	1	10.6	11.6	8	0.21875	1	1	0	0	1	0	0	1	1
SLP	6	DEJU	Granivore	Ground	Ground	Forest	1	U	16.4	16.4	Haemoproteus CATUST10	SI151	2775	3.44326	209	2.32015	2	2	6	8	10	0.175	0.37677	0.293673	1.44349	1	10.6	11.6	8	0.21875	1	1	1	0	0	0	0	0	0
JSP	5	SPTO	Omnivore	Ground	Ground	Scrub	4	M	42	42		SI200	57	1.75587	1046	3.01953	9	2	3	5	14	0.225	1.65424	0.650254	0.579629	10	18.2	28.2	43	0.745268	0	0	0	0	0	0	0	0	0
JSP	5	DEJU	Granivore	Ground	Ground	Forest	4	M	16	16		SI201	57	1.75587	1046	3.01953	9	2	3	5	14	0.225	1.65424	0.650254	0.579629	10	18.2	28.2	43	0.745268	0	0	0	0	0	0	0	0	0
JSP	5	DEJU	Granivore	Ground	Ground	Forest	4	M	20	20		SI202	57	1.75587	1046	3.01953	9	2	3	5	14	0.225	1.65424	0.650254	0.579629	10	18.2	28.2	43	0.745268	0	0	0	0	0	0	0	0	0
JSP	5	DEJU	Granivore	Ground	Ground	Forest	1	F	20	20		SI203	57	1.75587	1046	3.01953	9	2	3	5	14	0.225	1.65424	0.650254	0.579629	10	18.2	28.2	43	0.745268	0	0	0	0	0	0	0	0	0
JSP	5	DEJU	Granivore	Ground	Ground	Forest	1	F	18	18		SI204	57	1.75587	1046	3.01953	9	2	3	5	14	0.225	1.65424	0.650254	0.579629	10	18.2	28.2	43	0.745268	0	0	0	0	0	0	0	0	0
JSP	5	DEJU	Granivore	Ground	Ground	Forest	1	F	14	14		SI205	57	1.75587	1046	3.01953	9	2	3	5	14	0.225	1.65424	0.650254	0.579629	10	18.2	28.2	43	0.745268	0	0	0	0	0	0	0	0	0
JSP	5	DEJU	Granivore	Ground	Ground	Forest	1	F	18	18		SI206	57	1.75587	1046	3.01953	9	2	3	5	14	0.225	1.65424	0.650254	0.579629	10	18.2	28.2	43	0.745268	0	0	0	0	0	0	0	0	0
JSP	5	DEJU	Granivore	Ground	Ground	Forest	4	F	16	16		SI207	57	1.75587	1046	3.01953	9	2	3	5	14	0.225	1.65424	0.650254	0.579629	10	18.2	28.2	43	0.745268	0	0	0	0	0	0	0	0	0
JSP	5	DEJU	Granivore	Ground	Ground	Forest	1	F	16	16		SI208	57	1.75587	1046	3.01953	9	2	3	5	14	0.225	1.65424	0.650254	0.579629	10	18.2	28.2	43	0.745268	0	0	0	0	0	0	0	0	0
JSP	5	DEJU	Granivore	Ground	Ground	Forest	4	M	12	12		SI209	57	1.75587	1046	3.01953	9	2	3	5	14	0.225	1.65424	0.650254	0.579629	10	18.2	28.2	43	0.745268	0	0	0	0	0	0	0	0	0
JSP	5	DEJU	Granivore	Ground	Ground	Forest	3	F	22	22		SI210	57	1.75587	1046	3.01953	9	2	3	5	14	0.225	1.65424	0.650254	0.579629	10	18.2	28.2	43	0.745268	0	0	0	0	0	0	0	0	0
JSP	5	DEJU	Granivore	Ground	Ground	Forest	1	F	15	15		SI211	57	1.75587	1046	3.01953	9	2	3	5	14	0.225	1.65424	0.650254	0.579629	10	18.2	28.2	43	0.745268	0	0	0	0	0	0	0	0	0
JSP	5	BEWR	Insectivore	Foliage	Cavity	Open Woodland		F				SI212	57	1.75587	1046	3.01953	9	2	3	5	14	0.225	1.65424	0.650254	0.579629	10	18.2	28.2	43	0.745268	0	0	0	0	0	0	0	0	0
JSP	5	BEWR	Insectivore	Foliage	Cavity	Open Woodland	3	U	20	20		SI213	57	1.75587	1046	3.01953	9	2	3	5	14	0.225	1.65424	0.650254	0.579629	10	18.2	28.2	43	0.745268	0	0	0	0	0	0	0	0	0
JSP	5	BEWR	Insectivore	Foliage	Cavity	Open Woodland	4	F	19	19		SI214	57	1.75587	1046	3.01953	9	2	3	5	14	0.225	1.65424	0.650254	0.579629	10	18.2	28.2	43	0.745268	0	0	0	0	0	0	0	0	0
JSP	5	DEJU	Granivore	Ground	Ground	Forest	1	F	17	17		SI215	57	1.75587	1046	3.01953	9	2	3	5	14	0.225	1.65424	0.650254	0.579629	10	18.2	28.2	43	0.745268	0	0	0	0	0	0	0	0	0
JSP	5	BEWR	Insectivore	Foliage	Cavity	Open Woodland	4	F	9	9		SI216	57	1.75587	1046	3.01953	9	2	3	5	14	0.225	1.65424	0.650254	0.579629	10	18.2	28.2	43	0.745268	0	0	0	0	0	0	0	0	0
JSP	5	CASJ	Omnivore	Ground	Tree	Scrub	3	F	120	120		SI219	57	1.75587	1046	3.01953	9	2	3	5	14	0.225	1.65424	0.650254	0.579629	10	18.2	28.2	43	0.745268	0	0	0	0	0	0	0	0	0
JSP	5	BUSH	Insectivore	Foliage	Tree	Scrub	2	M	6	6		SI220	57	1.75587	1046	3.01953	9	2	3	5	14	0.225	1.65424	0.650254	0.579629	10	18.2	28.2	43	0.745268	0	0	0	0	0	0	0	0	0
JSP	5	WREN	Insectivore	Foliage	Shrub	Scrub		U	16	16		SI221	57	1.75587	1046	3.01953	9	2	3	5	14	0.225	1.65424	0.650254	0.579629	10	18.2	28.2	43	0.745268	0	0	0	0	0	0	0	0	0
JSP	5	WREN	Insectivore	Foliage	Shrub	Scrub		U	15	15		SI222	57	1.75587	1046	3.01953	9	2	3	5	14	0.225	1.65424	0.650254	0.579629	10	18.2	28.2	43	0.745268	0	0	0	0	0	0	0	0	0
JSP	5	CBCH	Insectivore	Foliage	Cavity	Forest	2	F	10	10		SI223	57	1.75587	1046	3.01953	9	2	3	5	14	0.225	1.65424	0.650254	0.579629	10	18.2	28.2	43	0.745268	0	0	0	0	0	0	0	0	0
JSP	5	BRCR	Insectivore	Bark	Tree	Forest	2	U	7	7		SI224	57	1.75587	1046	3.01953	9	2	3	5	14	0.225	1.65424	0.650254	0.579629	10	18.2	28.2	43	0.745268	0	0	0	0	0	0	0	0	0
JSP	5	DEJU	Granivore	Ground	Ground	Forest	3	U	18	18		SI225	57	1.75587	1046	3.01953	9	2	3	5	14	0.225	1.65424	0.650254	0.579629	10	18.2	28.2	43	0.745268	0	0	0	0	0	0	0	0	0
TUP	2	OATI	Insectivore	Foliage	Cavity	Open Woodland	5	U	15	15		SI226	293	2.46687	48	1.68124	6	2	4	6	12	0.075	1.24189	0.692295	0.292884	15.1	16.4	31.5	18	0.58642	0	0	0	0	0	0	0	0	0
TUP	2	PSFL	Insectivore	Aerial	Cavity	Forest	2	U	13	13		SI227	293	2.46687	48	1.68124	6	2	4	6	12	0.075	1.24189	0.692295	0.292884	15.1	16.4	31.5	18	0.58642	0	0	0	0	0	0	0	0	0
TUP	2	DEJU	Granivore	Ground	Ground	Forest	3	F	16	16		SI228	293	2.46687	48	1.68124	6	2	4	6	12	0.075	1.24189	0.692295	0.292884	15.1	16.4	31.5	18	0.58642	0	0	0	0	0	0	0	0	0
TUP	2	DEJU	Granivore	Ground	Ground	Forest	4	M	15	15		SI229	293	2.46687	48	1.68124	6	2	4	6	12	0.075	1.24189	0.692295	0.292884	15.1	16.4	31.5	18	0.58642	0	0	0	0	0	0	0	0	0
TUP	2	PSFL	Insectivore	Aerial	Cavity	Forest	4	U	8	8		SI230	293	2.46687	48	1.68124	6	2	4	6	12	0.075	1.24189	0.692295	0.292884	15.1	16.4	31.5	18	0.58642	0	0	0	0	0	0	0	0	0
TUP	2	PSFL	Insectivore	Aerial	Cavity	Forest		U	10	10		SI231	293	2.46687	48	1.68124	6	2	4	6	12	0.075	1.24189	0.692295	0.292884	15.1	16.4	31.5	18	0.58642	0	0	0	0	0	0	0	0	0
TUP	2	ATFL	Insectivore	Aerial	Cavity	Open Woodland	5	U	30	30		SI232	293	2.46687	48	1.68124	6	2	4	6	12	0.075	1.24189	0.692295	0.292884	15.1	16.4	31.5	18	0.58642	0	0	0	0	0	0	0	0	0
SLP	6	BRCR	Insectivore	Bark	Tree	Forest	4	F	8	8		SI233	2775	3.44326	209	2.32015	2	2	6	8	10	0.175	0.37677	0.293673	1.44349	1	10.6	11.6	8	0.21875	0	0	0	0	0	0	0	0	0
SLP	6	BRCR	Insectivore	Bark	Tree	Forest	4	F	6	6		SI234	2775	3.44326	209	2.32015	2	2	6	8	10	0.175	0.37677	0.293673	1.44349	1	10.6	11.6	8	0.21875	0	0	0	0	0	0	0	0	0
SLP	6	BRCR	Insectivore	Bark	Tree	Forest	4	F	6	6		SI235	2775	3.44326	209	2.32015	2	2	6	8	10	0.175	0.37677	0.293673	1.44349	1	10.6	11.6	8	0.21875	0	0	0	0	0	0	0	0	0
SLP	6	PSFL	Insectivore	Aerial	Cavity	Forest	1	F	10	10		SI236	2775	3.44326	209	2.32015	2	2	6	8	10	0.175	0.37677	0.293673	1.44349	1	10.6	11.6	8	0.21875	0	0	0	0	0	0	0	0	0
SLP	6	BEWR	Insectivore	Foliage	Cavity	Open Woodland	2	F	9	9		SI237	2775	3.44326	209	2.32015	2	2	6	8	10	0.175	0.37677	0.293673	1.44349	1	10.6	11.6	8	0.21875	0	0	0	0	0	0	0	1	0
SLP	6	PSFL	Insectivore	Aerial	Cavity	Forest	1	F	10	10		SI238	2775	3.44326	209	2.32015	2	2	6	8	10	0.175	0.37677	0.293673	1.44349	1	10.6	11.6	8	0.21875	0	0	0	0	0	0	0	0	0
SLP	6	OATI	Insectivore	Foliage	Cavity	Open Woodland	4	F	17	17		SI239	2775	3.44326	209	2.32015	2	2	6	8	10	0.175	0.37677	0.293673	1.44349	1	10.6	11.6	8	0.21875	0	0	0	0	0	0	0	0	0
SLP	6	WBNU	Insectivore	Bark	Cavity	Forest	4	F	18	18		SI240	2775	3.44326	209	2.32015	2	2	6	8	10	0.175	0.37677	0.293673	1.44349	1	10.6	11.6	8	0.21875	0	0	0	0	0	0	0	0	0
SLP	6	PSFL	Insectivore	Aerial	Cavity	Forest	4	F	10	10		SI241	2775	3.44326	209	2.32015	2	2	6	8	10	0.175	0.37677	0.293673	1.44349	1	10.6	11.6	8	0.21875	0	0	0	0	0	0	0	0	0
SLP	6	WBNU	Insectivore	Bark	Cavity	Forest	4	M	23	23		SI242	2775	3.44326	209	2.32015	2	2	6	8	10	0.175	0.37677	0.293673	1.44349	1	10.6	11.6	8	0.21875	0	0	0	0	0	0	0	0	0
SLP	6	BRCR	Insectivore	Bark	Tree	Forest	4	F	8	8		SI243	2775	3.44326	209	2.32015	2	2	6	8	10	0.175	0.37677	0.293673	1.44349	1	10.6	11.6	8	0.21875	0	0	0	0	0	0	0	1	0
SLP	6	BRCR	Insectivore	Bark	Tree	Forest	2	U	6	6		SI244	2775	3.44326	209	2.32015	2	2	6	8	10	0.175	0.37677	0.293673	1.44349	1	10.6	11.6	8	0.21875	0	0	0	0	0	0	0	0	0
SLP	6	OATI	Insectivore	Foliage	Cavity	Open Woodland	2	F	17	17		SI245	2775	3.44326	209	2.32015	2	2	6	8	10	0.175	0.37677	0.293673	1.44349	1	10.6	11.6	8	0.21875	0	0	0	0	0	0	0	0	0
SLP	6	OATI	Insectivore	Foliage	Cavity	Open Woodland	4	F	16	16		SI246	2775	3.44326	209	2.32015	2	2	6	8	10	0.175	0.37677	0.293673	1.44349	1	10.6	11.6	8	0.21875	0	0	0	0	0	0	0	0	0

## Sheet: Table SI 3 Model Coefficients
	Variable		Estimate	Std Error	z value	Probability		Negative Binomial Regression	Site Characteristics Model:
Borrelia burgdorferi s.l.	SCM 1								Infection ~ Log_Area + Distance_from_Water + offset(log(Site_Sample_Size)
		Intercept	-1.466	0.641	-2.289	0.022*				Borrelia
		JSP	-18.1	1376.9	-0.013	0.99			Area: Chi-sq = 6.257, p = 0.012*
		LFY	-0.836	1.229	-0.68	0.496			Water: Chi-sq = 5.551, p = 0.018*
		PRO	0.437	0.826	0.529	0.597				Haemoproteus
		SLP	-0.431	0.891	-0.484	0.629			Area: Chi-sq = 0.563, p = 0.453
		TUP	-0.268	0.896	-0.299	0.765			Water: Chi-sq = 1.834, p = 0.176
		WHO	1.156	0.734	1.534	0.125
	SCM 2								Total Community Model:
		Intercept	-1.23	0.038	-3.217	0.001**			Infection ~Bird_Richess + Rodent_Richess + Other_Mammal_Richness + offset(log(Site_Sample_Size)
		Area (log)	0.0001	2e-05	2.801	0.005**				Borrelia
		Distance Water	-0.004	0.002	-2.382	0.012*			Bird:	Chi-sq = 0.603, p = 0.437
	ACM 1								Rodent: Chi-sq = 3.636, p = 0.057
		Intercept	0.111	1.494	0.074	0.941			Mammal: Chi-sq = 1.740, p = 0.187
		Insectivore	-1.615	1.273	-1.269	0.204				Haemoproteus
		Omnivore	-0.106	0.919	-0.115	0.908			Bird:	Chi-sq = 0.373, p = 0.541
		Bark	0.099	1.262	0.078	0.938			Rodent: Chi-sq = 0.214, p = 0.884
		Foliage	-0.452	0.93	-0.486	0.627			Mammal: Chi-sq = 2.500, p = 0.114
		Ground	-0.083	1.81	-0.046	0.963
		Cliff	-16.012	3956.2	-0.004	0.997
		Ground	-1.687	1.592	-1.06	0.289
		Shrub	-17.156	1536.6	-0.011	0.991
		Tree	-0.575	0.998	-0.577	0.564
	ACM 2
		Intercept	-1.944	0.728	-2.671	0.008**
		Age	0.057	0.15	0.383	0.702
		Sex(M)	0.776	0.559	1.39	0.165
		Sex(U)	0.441	0.535	0.824	0.41
		Mass	-0.019	0.022	-0.868	0.386
	TCM
		Intercept	-7.336	1.914	-3.833	<0.001***
		Avian Richness	0.116	0.118	0.985	0.345
		Rodent Richness	0.864	0.307	2.813	0.005**
		Other Mammal Richness	0.551	0.288	1.917	0.055
Haemoproteus	SCM 1
		Intercept	-2.708	1.033	-2.622	0.009**
		JSP	0.665	1.108	0.6	0.548
		LFY	-14.858	1192.83	-0.012	0.99
		PRO	1.945	1.145	1.69	0.091
		SLP	0.357	1.271	0.281	0.779
		TUP	2.708	1.126	2.406	0.02*
		WHO	1.504	1.133	1.328	0.184
	SCM 2
		Intercept	0.372	1.186	0.313	0.754
		Area (log)	-0.445	0.349	-1.273	0.203
		Distance Water	0.002	0.001	-2.258	0.024*
	ACM 1
		Intercept	-37.96	5199	-0.007	0.994
		Insectivore	18.4	5065	0.005	0.996
		Omnivore	-19.1	3158	-0.006	0.995
		Bark	-1.285	4277	0	1
		Foliage	16.79	3242	0.005	0.996
		Ground	36.88	5199	0.007	0.994
		Cliff	4e-10	11230	0	1
		Ground	0.246	1.489	0.165	0.869
		Shrub	1.618	1.469	1.101	0.271
		Tree	1.605	1.021	1.572	0.116
	ACM 2
		Intercept	-2.484	0.667	-3.723	<0.001***
		Age	0.291	0.137	0.213	0.831
		Sex(M)	1.225	0.549	2.232	0.026*
		Sex(U)	1.054	0.532	1.982	0.048*
		Mass	0.001	0.013	0.656	0.512
	TCM
		Intercept	-0.115	1.578	-0.073	0.942
		Avian Richness	-0.065	0.117	-0.551	0.582
		Rodent Richness	0.181	0.336	0.54	0.589
		Other Mammal Richness	-0.319	0.275	-1.158	0.247
